# Supplementary material for: Ciprofloxacin-Releasing ROS-Sensitive Nanoparticles Composed of Poly(Ethylene Glycol)/Poly(D,L-lactide-co-glycolide) for Antibacterial Treatment
Source: Materials (Basel). 2021 Jul 24;14(15):4125. doi: 10.3390/ma14154125 (PMC8348395; doi:10.3390/ma14154125)
Supplement: Supplementary file 1 [file materials-14-04125-s001.zip]

Archive with 1 entries (1 files):
- materials-1266877-SI.pdf
